# Supplementary material for: Estimation of maximum body size in fossil species: A case study using Tyrannosaurus rex
Source: Ecol Evol. 2024 Jul 24;14(7):e11658. doi: 10.1002/ece3.11658 (PMC11267449; doi:10.1002/ece3.11658)
Supplement: Supplementary file 1 — Appendix S1. [file ECE3-14-e11658-s003.xlsx]

## Sheet: T. rex growth curve data
Table S1. Osteochronology and body size data for Tyrannosaurus rex. Data from Erickson et al. (2004), Persons et al. (2020), Woodward et al. (2020), Carr (2021), and personal observations. Body mass estimated using scaling equation of Campione et al. (2014). Hatchling body mass estimate from Lee (2016). Data plotted in Figure 1 of manuscript.					Table S2. Summary of models fit using Growth II software (Henderson and Seaby, 2006). (Note: von Bertalanffy model could not reach convergence, so is not included here.)
					Model	Upper asymptote (± 95% CI)	Parameter determining upper asymptote (± 95% CI)	Lower asymptote (± 95% CI)	K (growth rate) (± 95% CI)	Point of inflection (± 95% CI)	Parameter determining inflection point (± 95% CI)	AIC	AICc	ΔAICc
					Exponential	2.14358E08 (±4.00735E09)	--	-1395.67 (±0.776516)	1.4181E-06 (±2.65112E-05)	--	--	191.501	194.93	9.28257
					3 Parameter Gompertz	21494.3 (±1.84906)	--	--	0.087397 (±0.0443618)	25.1018 (±14.6583)	--	187.972	191.401	5.75357
					Weibull	6951.58 (±0.709768)	--	-11.6599 (±0.673078)	0.0583776 (±2.3228E-06)	--	8.12385 (±0.00280525)	183.425	187.425	1.778
Specimen	Age (yr)	Femur min. circumference (mm)	Body mass (kg)		Morgan Mercer Flodin	7608.94 (±0.980967)	--	-84.4745 (±0.680158)	0.0599241 (±3.16839E-06)	--	8.5593 (±0.00321001)	182.004	186.004	0.357
RSM P2523.8	?	590	8870		4 Parameter Gompertz	--	7851.74 (±1.32606)	-19.4308 (±0.687234)	0.332391 (±1.27726E-04)	15.7611 (±8.24401E-04)	--	181.647	185.647	0
CM 9380	?	534	6740		4 Parameter Logistic	7249.74 (±0.807103)	--	-69.4299 (±0.681202)	16.4839 (±0.000748484)	--	1.6658 (±6.05816E-04)	182.647	186.647	1
FMNH PR2081	28	580	8462		4 Parameter Janoschek	6951.57 (±0.709769)	--	-11.6649 (±0.673077)	9.48781E-11 (±7.51734E-13)	--	8.12384 (±0.00280527)	183.425	187.425	1.778
MOR 1125	18	515	6100
RTMP 81.12.1	22	495	5469
BHI 3033	?	505	5779
MOR 555	?	520	6264
MOR 980	?	483	5112
RTMP 81.6.1	18	460	4469
BM R8040	?	480	5025
MOR 009	?	469	4714
USNM 6183	?	426	3617
TCM 2001.90.1	16	438 (est)	3905
LACM 23845	14	305	1378
AMNH 30564	15	362 (est)	2310
LACM 28471	2	63 (est)	19
BMRP 2002.4.1	13	245	788
BMRP 2006.4.4	15	233	687
hatchling	0	?	2

## Sheet: A. mississippiensis data
Table S3. Age and size data for somatically mature male Alligator missippiensis from Wilkinson et al. (2016). Data captured using WebPlotDigitizer v 4.5 (https://automeris.io/WebPlotDigitizer/). Total length calculated using male equation in Chabreck and Joanen (1979). Body mass calculated using equation in Table 3 of Hurlburt et al. (2003). Abbrevations: SVL, snout-vent length.						Table S4. Age and size data for somatically mature female Alligator missippiensis from Wilkinson et al. (2016). Data captured using WebPlotDigitizer v. 4.5 (https://automeris.io/WebPlotDigitizer/). Total length calculated using female equation in Chabreck and Joanen (1979). Body mass calculated using equation in Table 3 of Hurlburt et al. (2003). Abbrevations: SVL, snout-vent length.						Table S5. Male and female Alligator mississippiensis body mass data, combined from Table S3 and S4, and associated statistics.
												Column1	Converted body mass (kg)
													159.231
Age (yrs)	SVL (cm)	SVL (mm)	Converted total length (cm)	Converted body mass (kg)		Age (yrs)	SVL (cm)	SVL (mm)	Converted total length (cm)	Converted body mass (kg)			179.588
43.1257	163.072	1630.72	317.91	159.231		131.461	131.046	1310.46	264.718	75.7968			214.804
42.2197	168.954	1689.54	329.067	179.588		132.458	129.412	1294.12	261.473	72.6358			214.804
42.0385	178.105	1781.05	346.424	214.804		130.917	137.908	1379.08	278.349	90.1387			291.029
43.8505	178.105	1781.05	346.424	214.804		130.917	148.693	1486.93	299.767	116.392			235.545
43.3069	194.771	1947.71	378.037	291.029		131.914	138.562	1385.62	279.647	91.5973			276.377
45.3001	183.007	1830.07	355.722	235.545		132.911	137.582	1375.82	277.7	89.4156			274.782
51.1891	191.83	1918.3	372.458	276.377		132.911	134.641	1346.41	271.858	83.0906			241.306
52.7293	191.503	1915.03	371.839	274.782		133.907	133.007	1330.07	268.613	79.7166			178.411
49.4677	184.314	1843.14	358.201	241.306		133.545	136.601	1366.01	275.752	87.2709			247.166
58.4371	168.627	1686.27	328.447	178.411		133.001	119.608	1196.08	242.002	55.5897			263.797
56.4439	185.621	1856.21	360.681	247.166		134.813	120.261	1202.61	243.3	56.6277			323.748
56.4439	189.216	1892.16	367.499	263.797		135.266	121.895	1218.95	246.545	59.2826			321.964
53.2729	200.98	2009.8	389.815	323.748		134.813	127.451	1274.51	257.579	68.9668			289.375
55.3567	200.654	2006.54	389.195	321.964		136.082	127.778	1277.78	258.228	69.569			277.979
61.5176	194.444	1944.44	377.417	289.375		135.176	132.68	1326.8	267.964	79.0536			318.417
65.8664	192.157	1921.57	373.078	277.979		133.998	139.869	1398.69	282.243	94.5643			279.587
67.4066	200	2000	387.955	318.417		135.085	137.582	1375.82	277.7	89.4156			289.375
75.923	192.484	1924.84	373.698	279.587		136.082	139.216	1392.16	280.945	93.0725			75.7968
79.547	194.444	1944.44	377.417	289.375		135.81	142.157	1421.57	286.786	99.9187			72.6358
Mean	186.963	1869.63	363.226	256.699		137.259	131.046	1310.46	264.718	75.7968			90.1387
Standard deviation	11.1712	111.712	21.1897	49.1486		137.259	133.987	1339.87	270.56	81.7291			116.392
Standard deviation as %				0.191464		139.706	123.856	1238.56	250.439	62.5829			91.5973
						139.887	125.817	1258.17	254.334	66.0108			89.4156
						139.887	130.719	1307.19	264.069	75.157			83.0906
						139.796	142.157	1421.57	286.786	99.9187			79.7166
						141.246	142.81	1428.1	288.084	101.487			87.2709
						143.33	146.078	1460.78	294.575	109.59			55.5897
						142.605	147.386	1473.86	297.171	112.955			56.6277
						142.242	141.83	1418.3	286.137	99.141			59.2826
						141.699	142.157	1421.57	286.786	99.9187			68.9668
						142.242	143.137	1431.37	288.733	102.278			69.569
						141.88	136.275	1362.75	275.103	86.5641			79.0536
						143.33	134.641	1346.41	271.858	83.0906			94.5643
						143.783	133.333	1333.33	269.262	80.3835			89.4156
						144.326	134.641	1346.41	271.858	83.0906			93.0725
						145.323	134.641	1346.41	271.858	83.0906			99.9187
						145.504	140.523	1405.23	283.541	96.073			75.7968
						142.424	125.817	1258.17	254.334	66.0108			81.7291
						143.601	126.144	1261.44	254.983	66.5947			62.5829
						145.142	127.124	1271.24	256.93	68.3683			66.0108
						146.41	127.124	1271.24	256.93	68.3683			75.157
						148.584	123.856	1238.56	250.439	62.5829			99.9187
						147.86	131.046	1310.46	264.718	75.7968			101.487
						147.588	137.255	1372.55	277.05	88.6966			109.59
						148.856	137.255	1372.55	277.05	88.6966			112.955
						148.494	140.85	1408.5	284.19	96.8336			99.141
						148.494	146.078	1460.78	294.575	109.59			99.9187
						150.215	125.817	1258.17	254.334	66.0108			102.278
						152.39	131.046	1310.46	264.718	75.7968			86.5641
						151.302	135.948	1359.48	274.454	85.8613			83.0906
						151.846	138.235	1382.35	278.998	90.866			80.3835
						152.571	137.582	1375.82	277.7	89.4156			83.0906
						154.383	133.007	1330.07	268.613	79.7166			83.0906
						155.832	143.137	1431.37	288.733	102.278			96.073
						153.839	147.712	1477.12	297.82	113.807			66.0108
						154.564	147.386	1473.86	297.171	112.955			66.5947
						158.822	140.523	1405.23	283.541	96.073			68.3683
						158.46	138.235	1382.35	278.998	90.866			68.3683
						158.641	135.294	1352.94	273.156	84.4679			62.5829
						158.822	132.353	1323.53	267.315	78.3945			75.7968
						162.446	136.275	1362.75	275.103	86.5641			88.6966
						160.997	144.444	1444.44	291.33	105.483			88.6966
						164.168	145.098	1450.98	292.628	107.113			96.8336
						169.241	148.366	1483.66	299.118	115.526			109.59
						172.322	145.752	1457.52	293.926	108.76			66.0108
						173.409	147.059	1470.59	296.522	112.107			75.7968
						176.308	146.732	1467.32	295.873	111.263			85.8613
						Mean	136.172	1361.72	274.9	87.4005			90.866
						Standard deviation	7.55075	75.5075	14.9965	16.1059			89.4156
						Standard deviation as %				0.184277			79.7166
													102.278
													113.807
													112.955
													96.073
													90.866
													84.4679
													78.3945
													86.5641
													105.483
													107.113
													115.526
													108.76
													112.107
													111.263
												Mean of combined sample	124.804
												Mean of means for sexes	172.05
												Standard deviation	75.5268
												Pooled standard deviation for males and females	26.8596

## Sheet: Model 1 - No dimorphism
Table S6. Alligator missippiensis summary statistics for calculating standard deviation scaling curve in Tyrannosaurus rex (no dimorphism model).			Table S7. Adjusted Tyrannosaurus rex data for generating logistic curve for increasing standard deviation (no dimorphism model). Estimated hatchling size after Lee (2016).				Table S8. Summary statistics relating body mass estimation in Tyrannosaurus rex to sampling effort (no dimorphism model). Data plotted in Figure 3A of manuscript.
Statistic	Value						n	Mean body mass (kg)	Standard error	90th percentile	95th percentile	99th percentile	99.9th percentile	Maximum value
Mean adult body mass (mean of male-female means) (kg)	172.05		Growth stage	Mass (kg)	Standard deviation		1	3327.35	81.1611	5687.97	6849.37	8336.36	9620.54	9728.53
Pooled standard deviation	26.8596		Hatchling	2	0		5	6474.77	51.7373	5687.97	6849.37	8336.36	9620.54	10212.6
Percentage of pooled standard deviation as function of mean adult body mass	0.156115		Mid-life	3926.87	612.888		10	7468.78	35.857	5687.97	6849.37	8336.36	9620.54	10727.6
			Somatic maturity (asymptote)	7851.74	1225.78		15	7852.54	31.6312	5687.97	6849.37	8336.36	9620.54	10969.6
							20	8048.74	28.79	5687.97	6849.37	8336.36	9620.54	11357
							25	8287.01	26.4013	5687.97	6849.37	8336.36	9620.54	11008.2
							50	8739.84	22.6869	5687.97	6849.37	8336.36	9620.54	11710.2
							75	8979.25	21.7107	5687.97	6849.37	8336.36	9620.54	11598.3
							100	9136.32	19.4657	5687.97	6849.37	8336.36	9620.54	11535.1
							200	9518.58	17.8907	5687.97	6849.37	8336.36	9620.54	11682.3
							500	9908.07	15.6919	5687.97	6849.37	8336.36	9620.54	12121.8
							1000	10220.4	14.7806	5687.97	6849.37	8336.36	9620.54	12121.5

## Sheet: Model 2 - Dimorphism
Table S9. Sexual dimorphism statistics for Alligator mississippiensis.			Table S10. Imputed statistics for "male" Tyrannosaurus rex.			Table S11. Adjusted Tyrannosaurus rex "male" data for generating logistic curve for increasing standard deviation (dimorphism model). Estimated hatchling size after Lee (2016).				Table S12. Imputed statistics for "female" Tyrannosaurus rex.			Table S13. Adjusted Tyrannosaurus rex "female" data for generating logistic curve for increasing standard deviation (dimorphism model). Estimated hatchling size after Lee (2016).				Table S14. Summary statistics relating body mass estimation in Tyrannosaurus rex to sampling effort (dimorphism model). Data plotted in Figure 3B of manuscript.
Statistic	Value		Statistic	Value						Statistic	Value						n	Mean	Standard error	90th percentile	95th percentile	99th percentile	99.9th percentile
Male asymptotic body mass (kg)	256.699		Asymptotic body mass (kg) (from Table S2)	7851.74		Growth stage	Mass (kg)	Standard deviation (kg)		Asymptotic body mass (kg) (from Table S2)	7851.74		Growth stage	Mass (kg)	Standard deviation (kg)		1	3607.71	108.444	5015.95	8478.1	11944	14512
Female asymptotic body mass (kg)	87.4005		Male-female offset	3863.09		Hatching	2	0		Male-female offset	3863.09		Hatching	2	0		5	7995.45	105.067	5015.95	8478.1	11944	14512
Male-female average asymoptotic body mass (kg)	172.05		Male asymptotic body mass (kg)	11714.8		Mid-life	5858.42	1121.48		Feale asymptotic body mass (kg)	3988.65		Mid-life	1995.32	367.507		10	9940.55	85.2201	5015.95	8478.1	11944	14512
Male-female offset from average (kg)	84.6493		Male standard deviation (kg)	2242.97		Somatic maturity (asymptote)	11714.8	2242.97		Female standard deviation (kg)	735.014		Somatic maturity (asymptote)	3988.65	735.014		15	10870	71.5333	5015.95	8478.1	11944	14512
Percent offset	0.492005																20	11237.5	62.03	5015.95	8478.1	11944	14512
																	25	11645.9	58.8005	5015.95	8478.1	11944	14512
																	50	12725.8	47.2864	5015.95	8478.1	11944	14512
																	75	13267.8	42.3568	5015.95	8478.1	11944	14512
																	100	13574.7	41.5026	5015.95	8478.1	11944	14512
																	200	14267.6	36.4616	5015.95	8478.1	11944	14512
																	500	15032.4	31.081	5015.95	8478.1	11944	14512
																	1000	15666.7	29.7907	5015.95	8478.1	11944	14512

## Sheet: Max. size estimation
Table S15. Statistics used to estimate maximum body size of living Alligator mississippiensis using population size estimations from Elsey and Woodward (2010).					Table S16. Statistics used to estimate maximum body size in Tyrannosaurus rex, assuming a population 2.5 billion individuals.			Table S17. Data used in estimation of maximum total body length of Tyrannosaurus rex from estimated maximum total body mass (assuming 15,000 kg).
Column1	Lower population size estimate	Upper population size estimate	Comments
Population size	3000000	4000000			Column1	Value		Estimated variable	Value (in mm)	Source of equation
Adult population (5% total population) (from Eversole et al., 2018)	150000	200000			Population size	2.5 billion		Femur length	1796.9	Christiansen and Fariña (2004)
Mean adult total length (cm)	294.414	294.414			Adult population (0.8% total population) (from Eversole et al., 2018)	200000000		Estimated total body length (corresponding to femur length estimated above)	15418.7	Currie (2000)
Standard deviation (cm)	40.352	40.352			Asymptotic body mass (kg)	7851.74
Percentile	6.66667e-06	5e-06			Standard deviation (kg)	1225.78
	100	100	from: https://measuringu.com/calculators/zcalcp/		Percentile	5e-09
z-score	5.2742	5.32672				100
Maximum total length (cm)	507.239	509.358			z-score (3 standard deviations)	2.96774
					z-score (largest individual)	6.46695
					Body mass at +3σ	11489.5
					Maximum body mass (kg)	15778.8

## Sheet: References
References
Campione NE, Evans DC, Brown CM, and Carrano MT. 2014. Body mass estimation in non‐avian bipeds using a theoretical conversion to quadruped stylopodial proportions. Methods in Ecology and Evolution, 5: 913–923. https://doi.org/10.1111/2041-210X.12226.
Carr TD. 2020. A high-resolution growth series of Tyrannosaurus rex obtained from multiple lines of evidence. PeerJ, 8: e9192. https://doi.org/10.7717/peerj.9192.
Chabreck H and Joanen T. 1979. Growth rates of American alligators in Louisiana. Herpetologica, 35: 51–57. https://www.jstor.org/stable/3891752.
Christiansen P and Fariña RA. 2004. Mass prediction in theropod dinosaurs. Historical Biology, 16: 85-92. https://doi.org/10.1080/08912960412331284313.
Currie PJ. 2000. Possible evidence of gregarious behavior in tyrannosaurids. Gaia, 15: 271–277.
Elsey RM and Woodward AR. 2019. American Alligator Alligator mississippiensis. In Crocodiles: Status Survey and Conservation Action Plan, third edition. Edited by SC Manolis and C Stevenson. Crocodile Specialist Group, Darwin, Australia. pp. 1¬–4.
Erickson GM, Makovicky PJ, Currie PJ, Norell MA, Yerby SA, and Brochu CA. 2004. Gigantism and comparative life-history parameters of tyrannosaurid dinosaurs. Nature, 430: 772–775. https://doi.org/10.1038/nature02699.
Eversole CB, Henke SE, Turner BL, Glasscock SN, Powell RL, Wester DB, and Ballard BM. 2018. A theoretical population and harvest model for American alligators (Alligator mississippiensis). Herpetological Monographs, 32: 22–33. https://doi.org/10.1655/HERPMONOGRAPHS-D-17-00005.
Henderson PA and Seaby RM. 2006. Growth II. Pisces Conservation Ltd., Lymington, England.
Hurlburt GR, Heckert AB, and Farlow JO. 2003. Body mass estimates of phytosaurs (Archosauria: Parasuchidae) from the Petrified Forest Formation (Chinle Group: Revueltian) based on skull and limb bone measurements. New Mexico Museum of Natural History Science Bulletin, 24: 105–113.
Lee SA. 2016. Incubation times of dinosaur eggs via embryonic metabolism. Physical Review E, 94: 022402. https://doi.org/10.1103/PhysRevE.94.022402.
Persons IV WS, Currie PJ, Erickson GM. 2020. An older and exceptionally large adult specimen of Tyrannosaurus rex. Anatomical Record, 303: 656–672. https://doi.org/10.1002/ar.24118.
Wilkinson PM, Rainwater TR, Woodward AR, Leone EH, and Carter C. 2016. Determinate growth and reproductive lifespan in the American alligator (Alligator mississippiensis): evidence from long-term recaptures. Copeia, 104: 843–852. https://doi.org/10.1643/CH-16-430.
Woodward HN, Tremaine K, Williams SA, Zanno LE, Horner JR, and Myhrvold N. 2020. Growing up Tyrannosaurus rex: Osteohistology refutes the pygmy “Nanotyrannus” and supports ontogenetic niche partitioning in juvenile Tyrannosaurus. Science Advances, 6: eaax6250. https://doi.org/10.1126/sciadv.aax6250.
