# Supplementary material for: Estimation of maximum body size in fossil species: A case study using Tyrannosaurus rex
Source: Ecol Evol. 2024 Jul 24;14(7):e11658. doi: 10.1002/ece3.11658 (PMC11267449; doi:10.1002/ece3.11658)
Supplement: Supplementary file 3 — Appendix S3. [file ECE3-14-e11658-s002.R]

#Tyrannosaurus rex population sampling, assuming Alligator-scaled dimorphism

# Load packages
library(truncnorm) #generates random variates from truncated normal distribution
library(scales) #used for plotting translucent points 

#Generate T. rex male growth curve
# Generate 70,000,000 random ages, 1/2 avg. standing population from Marshall et al. (2021). Longevity of T. rex (~30 years) taken from Erickson et al. (2004).
AgesM=runif(70000000,min=0, max=30)

#Gompertz survivorship curve of Erickson et al. (2006) used to model population drop-off
SurvM<-1000*exp((0.002/0.2214)*(1-exp(0.2214*AgesM)))

#Generate a new set of ages using survivorship curve above as probability
NewagesM<-sample(AgesM,70000000,replace=TRUE,prob=SurvM)

# Apply randomly generated ages to new 4-parameter Gompertz growth curve (estimated using Growth II software: Henderson and Seaby, 2006) for T. rex
CurveM=-19.4308+(11714.83+19.4308)*exp(-exp(-0.332391*(NewagesM-15.7611)))

# Generate increasing error about the growth curve using Gompterz function derived from male Alligator standard deviation, specifying lower bound of 2 kg (hatchling size)
ErrorsM=rtruncnorm(70000000, a=2, mean=CurveM, sd=2242.966+(-2242.966/(1+(CurveM/1121.483))))

#Generate T. rex female growth curve
# Generate 70,000,000 random ages, 1/2 avg. standing population from Marshall et al. (2021). Longevity of T. rex (~30 years) taken from Erickson et al. (2004).
AgesF=runif(70000000,min=0, max=30)

#Gompertz survivorship curve of Erickson et al. (2006) used to model population drop-off
SurvF<-1000*exp((0.002/0.2214)*(1-exp(0.2214*AgesF)))

#Generate a new set of ages using survivorship curve above as probability
NewagesF<-sample(AgesF,70000000,replace=TRUE,prob=SurvF)

# Apply randomly generated ages to new Gompertz growth curve for T. rex
CurveF=-19.4308+(3988.647+19.4308)*exp(-exp(-0.332391*(NewagesF-15.7611)))

# Generate increasing error about the growth curve using Gompterz function derived from female Alligator standard deviation, specifying lower bound of 2 kg (hatchling size)
ErrorsF=rtruncnorm(70000000, a=2, mean=CurveF, sd=735.0143+(-735.0143/(1+(CurveF/367.5071))))

jpeg(filename="140mil_d2.jpg", height=6, width=6, units="in", res=600)
plot(NewagesM,ErrorsM, xlab="Age (yr)", ylab="Body mass (kg)", pch=16, col=alpha("lightskyblue",0.1), ylim=c(0,22000))
curve(-19.4308+(11714.83+19.4308)*exp(-exp(-0.332391*(x-15.7611))), lwd=3, col="red", add=T)
points(NewagesF,ErrorsF, pch=16, col=alpha("hotpink",0.1))
curve(-19.4308+(3988.647+19.4308)*exp(-exp(-0.332391*(x-15.7611))), lwd=3, col="red", add=T)
dev.off()

#Combine male and female errors
CombinedErrors = c(ErrorsM, ErrorsF)

# calculate 90th, 95th, 99th, and 99.9th percentiles for this dataset
percentiles<-quantile(CombinedErrors, c(0.90,0.95,0.99,0.999,0.9999), na.rm=TRUE)
write.table(percentiles, file = "percentiles_dimorph.txt")
percentiles

# subsample with taphonomic size bias (sampling >70 kg), size threshold of Brown et al. (2022)
sampling_results_greaterthan70<-matrix(ncol=1,nrow=1000)
colnames(sampling_results_greaterthan70)<-c("max size")

#sample 1 individual from dataset 1000 times
for(i in 1:1000){ # for each iteration in 1000 iterations
  taphsub<-subset(CombinedErrors, CombinedErrors>70)
  taphsamped<-sample(taphsub,size=1,replace=FALSE)# sample size 1 with no replacement
  taph_max_size<-max(taphsamped)
  sampling_results_greaterthan70[i,1]<-taph_max_size
  
  print(i)
}
sampling_results_greaterthan70
write.csv(sampling_results_greaterthan70,"taphsample1.csv")

#sample 5 individuals from dataset 1000 times
for(i in 1:1000){ # for each iteration in 1000 iterations
  taphsub<-subset(CombinedErrors, CombinedErrors>70)
  taphsamped<-sample(taphsub,size=5,replace=FALSE)# sample size 1 with no replacement
  taph_max_size<-max(taphsamped)
  sampling_results_greaterthan70[i,1]<-taph_max_size
  
  print(i)
}
sampling_results_greaterthan70
write.csv(sampling_results_greaterthan70,"taphsample5.csv")

#sample 10 individuals from dataset 1000 times
for(i in 1:1000){ # for each iteration in 1000 iterations
  taphsub<-subset(CombinedErrors, CombinedErrors>70)
  taphsamped<-sample(taphsub,size=10,replace=FALSE)# sample size 1 with no replacement
  taph_max_size<-max(taphsamped)
  sampling_results_greaterthan70[i,1]<-taph_max_size
  
  print(i)
}
sampling_results_greaterthan70
write.csv(sampling_results_greaterthan70,"taphsample10.csv")

#sample 15 individuals from dataset 1000 times
for(i in 1:1000){ # for each iteration in 1000 iterations
  taphsub<-subset(CombinedErrors, CombinedErrors>70)
  taphsamped<-sample(taphsub,size=15,replace=FALSE)# sample size 1 with no replacement
  taph_max_size<-max(taphsamped)
  sampling_results_greaterthan70[i,1]<-taph_max_size
  
  print(i)
}
sampling_results_greaterthan70
write.csv(sampling_results_greaterthan70,"taphsample15.csv")

#sample 20 individuals from dataset 1000 times
for(i in 1:1000){ # for each iteration in 1000 iterations
  taphsub<-subset(CombinedErrors, CombinedErrors>70)
  taphsamped<-sample(taphsub,size=20,replace=FALSE)# sample size 1 with no replacement
  taph_max_size<-max(taphsamped)
  sampling_results_greaterthan70[i,1]<-taph_max_size
  
  print(i)
}
sampling_results_greaterthan70
write.csv(sampling_results_greaterthan70,"taphsample20.csv")

#sample 25 individuals from dataset 1000 times
for(i in 1:1000){ # for each iteration in 1000 iterations
  taphsub<-subset(CombinedErrors, CombinedErrors>70)
  taphsamped<-sample(taphsub,size=25,replace=FALSE)# sample size 1 with no replacement
  taph_max_size<-max(taphsamped)
  sampling_results_greaterthan70[i,1]<-taph_max_size
  
  print(i)
}
sampling_results_greaterthan70
write.csv(sampling_results_greaterthan70,"taphsample25.csv")

#sample 50 individuals from dataset 1000 times
for(i in 1:1000){ # for each iteration in 1000 iterations
  taphsub<-subset(CombinedErrors, CombinedErrors>70)
  taphsamped<-sample(taphsub,size=50,replace=FALSE)# sample size 1 with no replacement
  taph_max_size<-max(taphsamped)
  sampling_results_greaterthan70[i,1]<-taph_max_size
  
  print(i)
}
sampling_results_greaterthan70
write.csv(sampling_results_greaterthan70,"taphsample50.csv")

#sample 75 individuals from dataset 1000 times
for(i in 1:1000){ # for each iteration in 1000 iterations
  taphsub<-subset(CombinedErrors, CombinedErrors>70)
  taphsamped<-sample(taphsub,size=75,replace=FALSE)# sample size 1 with no replacement
  taph_max_size<-max(taphsamped)
  sampling_results_greaterthan70[i,1]<-taph_max_size
  
  print(i)
}
sampling_results_greaterthan70
write.csv(sampling_results_greaterthan70,"taphsample75.csv")

#sample 100 individuals from dataset 1000 times
for(i in 1:1000){ # for each iteration in 1000 iterations
  taphsub<-subset(CombinedErrors, CombinedErrors>70)
  taphsamped<-sample(taphsub,size=100,replace=FALSE)# sample size 30 with no replacement
  taph_max_size<-max(taphsamped)
  sampling_results_greaterthan70[i,1]<-taph_max_size
  
  print(i)
}
sampling_results_greaterthan70
write.csv(sampling_results_greaterthan70,"taphsample100.csv")

#sample 200 individuals from dataset 1000 times
for(i in 1:1000){ # for each iteration in 1000 iterations
  taphsub<-subset(CombinedErrors, CombinedErrors>70)
  taphsamped<-sample(taphsub,size=200,replace=FALSE)# sample size 1 with no replacement
  taph_max_size<-max(taphsamped)
  sampling_results_greaterthan70[i,1]<-taph_max_size
  
  print(i)
}
sampling_results_greaterthan70
write.csv(sampling_results_greaterthan70,"taphsample200.csv")

#sample 400 individuals from dataset 1000 times
for(i in 1:1000){ # for each iteration in 1000 iterations
  taphsub<-subset(CombinedErrors, CombinedErrors>70)
  taphsamped<-sample(taphsub,size=400,replace=FALSE)# sample size 1 with no replacement
  taph_max_size<-max(taphsamped)
  sampling_results_greaterthan70[i,1]<-taph_max_size
  
  print(i)
}
sampling_results_greaterthan70
write.csv(sampling_results_greaterthan70,"taphsample400.csv")

#sample 500 individuals from dataset 1000 times
for(i in 1:1000){ # for each iteration in 1000 iterations
  taphsub<-subset(CombinedErrors, CombinedErrors>70)
  taphsamped<-sample(taphsub,size=500,replace=FALSE)# sample size 1 with no replacement
  taph_max_size<-max(taphsamped)
  sampling_results_greaterthan70[i,1]<-taph_max_size
  
  print(i)
}
sampling_results_greaterthan70
write.csv(sampling_results_greaterthan70,"taphsample500.csv")

#sample 1000 individuals from dataset 1000 times
for(i in 1:1000){ # for each iteration in 1000 iterations
  taphsub<-subset(CombinedErrors, CombinedErrors>70)
  taphsamped<-sample(taphsub,size=1000,replace=FALSE)# sample size 1 with no replacement
  taph_max_size<-max(taphsamped)
  sampling_results_greaterthan70[i,1]<-taph_max_size
  
  print(i)
}
sampling_results_greaterthan70
write.csv(sampling_results_greaterthan70,"taphsample1000.csv")

#References
# Brown CM, Campione NE, Mantilla GP, Evans DC. 2022 Size-driven preservational and macroecological biases in the latest Maastrichtian terrestrial vertebrate assemblages of North America. Paleobiology 48, 210-38. (doi: 10.1017/pab.2021.35)
# Erickson GM, Makovicky PJ, Currie PJ, Norell MA, Yerby SA, Brochu CA. 2004 Gigantism and comparative life-history parameters of tyrannosaurid dinosaurs. Nature 430, 772-5. (doi: 10.1038/nature02699)
# Erickson GM, Currie PJ, Inouye BD, Winn AA. 2006 Tyrannosaur life tables: an example of nonavian dinosaur population biology. Science 313, 213-7. (doi: 10.1126/science.1125721)
# Henderson PA, Seaby RM. 2006 Growth II. Pisces Conservation Ltd., Lymington, England.
# Marshall CR, Latorre DV, Wilson CJ, Frank TM, Magoulick KM, Zimmt JB, Poust AW. 2021 Absolute abundance and preservation rate of Tyrannosaurus rex. Science 372, 284-7. (doi: 10.1126/science.abc8300)
